# Supplementary material for: Increasing reproducibility, robustness, and generalizability of biomarker selection from meta-analysis using Bayesian methodology
Source: PLoS Comput Biol. 2022 Jun 27;18(6):e1010260. doi: 10.1371/journal.pcbi.1010260 (PMC9269905; doi:10.1371/journal.pcbi.1010260)
Supplement: S1 Table — (XLSX) [file pcbi.1010260.s005.xlsx]

## Sheet: Asthma
Supplementary Table 1: Datasets used for meta-analysis of asthma.
Author	Reference	GEO Accession	Platform	Tissue	Number of controls	Number of cases	Total samples
Kicic	[1]	GSE18965	GPL96	Bronchial Epithelial Cells	9	7	16
Cheng	N/A	GSE41861	GPL570	Bronchial Epithelial Cells	51	30	81
Singhania	[2]	GSE64913	GPL570	Bronchial Epithelial Cells	28	42	70
Singhania	[3]	GSE89809	GPL13158	Bronchial Epithelial Cells	38	18	56
Sum					126	97	223
Reference
1. Kicic A, Hallstrand TS, Sutanto EN, Stevens PT, Kobor MS, Taplin C, et al. Decreased Fibronectin Production Significantly Contributes to Dysregulated Repair of Asthmatic Epithelium. Am J Resp Crit Care. 2010;181: 889–898. doi:10.1164/rccm.200907-1071oc
2. Singhania A, Rupani H, Jayasekera N, Lumb S, Hales P, Gozzard N, et al. Altered Epithelial Gene Expression in Peripheral Airways of Severe Asthma. Plos One. 2017;12: e0168680. doi:10.1371/journal.pone.0168680
3. Singhania A, Wallington JC, Smith CG, Horowitz D, Staples KJ, Howarth PH, et al. Multitissue Transcriptomics Delineates the Diversity of Airway T Cell Functions in Asthma. Am J Resp Cell Mol. 2018;58: 261–270. doi:10.1165/rcmb.2017-0162oc
