# Supplementary material for: Increasing reproducibility, robustness, and generalizability of biomarker selection from meta-analysis using Bayesian methodology
Source: PLoS Comput Biol. 2022 Jun 27;18(6):e1010260. doi: 10.1371/journal.pcbi.1010260 (PMC9269905; doi:10.1371/journal.pcbi.1010260)
Supplement: S2 Table — (XLSX) [file pcbi.1010260.s006.xlsx]

## Sheet: Cardiomyopathy
Supplementary Table 2: Datasets used for meta-analysis of cardiomyopathy.
Author	Reference	GEO Accession	Comparison	Platform	Number of controls	Number of cases	Total samples
Paul et al.	N/A	GSE1145	donor heart vs. cardiomyopathy	GPL570	11	79	90
Kittleson et al.	[1]	GSE1869	nonfailing heart vs. cardiomyopathy	GPL96	6	31	37
Barth et al.	[2]	GSE3585	donor heart vs. cardiomyopathy	GPL96	5	7	12
Wittchen et al.	[3]	GSE4172	nonfailing heart vs. cardiomyopathy	GPL570	4	8	12
Hannenhalli et al.	[4]	GSE5406	donor heart vs. cardiomyopathy	GPL96	16	194	210
Ohtsuki & Kurahashi	N/A	GSE9800	nonfailing heart vs. cardiomyopathy	GPL887	11	16	27
Ameling et al.	[5]	GSE17800	nonfailing heart vs. cardiomyopathy	GPL570	8	40	48
Schwientek et al.	[6]	GSE21610	nonfailing heart vs. cardiomyopathy	GPL570	8	30	38
Gaertner et al.	[7]	GSE29819	nonfailing heart vs. cardiomyopathy	GPL570	12	26	38
Hebl et al.	N/A	GSE36961	donor heart vs. cardiomyopathy	GPL15389	39	106	145
Molina-Navarro et al.	[8]	GSE42955	nonfailing heart vs. cardiomyopathy	GPL6244	5	24	29
Koczor et al.	[9]	GSE43435	nonfailing heart vs. cardiomyopathy	GPL15338	10	10	20
Akat et al.	[10]	GSE52601	postnatal nonfailing heart vs. cardiomyopathy	GPL10558	4	16	20
Liu et al.	[11]	GSE57338	nonfailing heart vs. cardiomyopathy	GPl11532	136	177	313
Sum					275	764	1039
References
1. Kittleson MM, Minhas KM, Irizarry RA, Ye SQ, Edness G, Breton E, et al. Gene expression analysis of ischemic and nonischemic cardiomyopathy: shared and distinct genes in the development of heart failure. Physiol Genomics. 2005;21: 299–307. doi:10.1152/physiolgenomics.00255.2004
2. Barth AS, Kuner R, Buness A, Ruschhaupt M, Merk S, Zwermann L, et al. Identification of a Common Gene Expression Signature in Dilated Cardiomyopathy Across Independent Microarray Studies. J Am Coll Cardiol. 2006;48: 1610–1617. doi:10.1016/j.jacc.2006.07.026
3. Wittchen F, Suckau L, Witt H, Skurk C, Lassner D, Fechner H, et al. Genomic expression profiling of human inflammatory cardiomyopathy (DCMi) suggests novel therapeutic targets. J Mol Medicine Berlin Ger. 2007;85: 257–271. doi:10.1007/s00109-006-0122-9
4. Hannenhalli S, Putt ME, Gilmore JM, Wang J, Parmacek MS, Epstein JA, et al. Transcriptional Genomics Associates FOX Transcription Factors With Human Heart Failure. Circulation. 2006;114: 1269–1276. doi:10.1161/circulationaha.106.632430
5. Ameling S, Herda LR, Hammer E, Steil L, Teumer A, Trimpert C, et al. Myocardial gene expression profiles and cardiodepressant autoantibodies predict response of patients with dilated cardiomyopathy to immunoadsorption therapy. Eur Heart J. 2013;34: 666–675. doi:10.1093/eurheartj/ehs330
6. Schwientek P, Ellinghaus P, Steppan S, D’Urso D, Seewald M, Kassner A, et al. Global gene expression analysis in nonfailing and failing myocardium pre- and postpulsatile and nonpulsatile ventricular assist device support. Physiol Genomics. 2010;42: 397–405. doi:10.1152/physiolgenomics.00030.2010
7. Gaertner A, Schwientek P, Ellinghaus P, Summer H, Golz S, Kassner A, et al. Myocardial transcriptome analysis of human arrhythmogenic right ventricular cardiomyopathy. Physiol Genomics. 2012;44: 99–109. doi:10.1152/physiolgenomics.00094.2011
8. Molina-Navarro MM, Roselló-Lletí E, Ortega A, Tarazón E, Otero M, Martínez-Dolz L, et al. Differential Gene Expression of Cardiac Ion Channels in Human Dilated Cardiomyopathy. Plos One. 2013;8: e79792. doi:10.1371/journal.pone.0079792
9. Koczor CA, Lee EK, Torres RA, Boyd A, Vega JD, Uppal K, et al. Detection of differentially methylated gene promoters in failing and nonfailing human left ventricle myocardium using computation analysis. Physiol Genomics. 2013;45: 597–605. doi:10.1152/physiolgenomics.00013.2013
10. Akat KM, Moore-McGriff D, Morozov P, Brown M, Gogakos T, Rosa JCD, et al. Comparative RNA-sequencing analysis of myocardial and circulating small RNAs in human heart failure and their utility as biomarkers. Proc National Acad Sci. 2014;111: 11151–11156. doi:10.1073/pnas.1401724111
11. Liu Y, Morley M, Brandimarto J, Hannenhalli S, Hu Y, Ashley EA, et al. RNA-Seq identifies novel myocardial gene expression signatures of heart failure. Genomics. 2015;105: 83–89. doi:10.1016/j.ygeno.2014.12.002
