# Supplementary material for: Increasing reproducibility, robustness, and generalizability of biomarker selection from meta-analysis using Bayesian methodology
Source: PLoS Comput Biol. 2022 Jun 27;18(6):e1010260. doi: 10.1371/journal.pcbi.1010260 (PMC9269905; doi:10.1371/journal.pcbi.1010260)
Supplement: S3 Table — (XLSX) [file pcbi.1010260.s007.xlsx]

## Sheet: TB
Supplementary Table 3: Datasets used for meta-analysis of tuberculosis.
Author	Reference	GEO Accession	Platform	Tissue	Disease	Number of ATB samples	Number of healthy controls	Number of LTBI	Number of other disease samples	Total Samples
Duan	N/A	GSE107731	GPL15207	WB	Patients with TB	3	3	0	0	6
Berry	[1]	GSE19491	GPL6947	WB	Patients with TB or other febrile conditions	61	117	69	0	247
Maertzdorf	[2]	GSE28623	GPL4133	WB	Adults with TB	46	37	25	0	108
Banchereau	[3]	GSE29536	GPL6102	WB	Patients with TB	9	3	0	0	12
Maertzdorf	[4]	GSE34608	GPL6480	WB	Adults with sarcoidosis or TB	8	18	0	18	44
Verhagen	[5]	GSE41055	GPL5175	WB	Children with ATB or LTBI	2	9	9	0	20
Bloom	[6]	GSE42834	GPL10558	WB	Adults with TB, sarcoidosis, pneumonia, or lung cancer	80	236	0	216	532
Cai	[7]	GSE54992	GPL570	PBMC	Adults with TB	9	6	6	0	21
Ottenhoff	[8]	GSE56153	GPL6883	WB	Adults with TB	18	18	0	0	36
Lee	[9]	GSE62525	GPL16951	PBMC	Adults with ATB or LTBI	14	14	14	0	42
Sambarey	N/A	GSE81746	GPL17077	WB	Adults with TB	4	2	1	0	7
Blankley	[10]	GSE83456	GPL10558	WB	Adults with pulmonary or extra-pulmonary TB	45	61	49	0	155
de Araujo	[11]	GSE84076	GPL16791	WB	Adults with TB	6	12	16	0	34
Leong	[12]	GSE101705	GPL18573	WB	Adults with ATB or LTBI	28	0	16	0	44
Kaforou	[13]	GSE37250	GPL10558	WB	Adults with TB or other diseases	279	0	83	175	537
Anderson	[14]	GSE39939	GPL10558	WB	Children with TB or other diseases	35	0	14	64	113
Anderson	[14]	GSE39940	GPL10558	WB	Children with TB or other diseases	111	0	54	169	334
Bloom	[15]	GSE40553	GPL10558	WB	TB patients undergoing therapy	29	0	38	0	67
Dawany	[16]	GSE50834	GPL10558	PBMC	HIV and HIV/TB co-infected patients	21	0	0	23	44
Esmail	[17]	GSE69581	GPL10558	WB	HIV infected participants with evidence of ATB or LTBI	15	0	25	0	40
Walter	[18]	GSE73408	GPL11532	WB	Adults with TB	35	0	35	39	109
Hu	[19]	GSE119143	GPL17586	PBMC	Adults with TB	7	5	0	12	24
Cliff	[20]	GSE31348	GPL570	WB	TB patients undergoing therapy	27	108	0	0	135
Cliff	[20]	GSE36238	GPL570	WB	TB patients undergoing therapy	9	9	0	0	18
Maertzdorf	[21]	GSE62147	GPL6480	WB	Adults with TB or other diseases	14	0	0	38	52
Maertzdorf	[21]	GSE74092	GPL21040	WB	Adults with TB	113	76	0	0	189
Marais	[22]	GSE83892	GPL10558	WB	Adults with TB meningitis	99	0	0	0	99
Sum						1127	734	454	754	3069
References
1. Berry MPR, Graham CM, McNab FW, Xu Z, Bloch SAA, Oni T, et al. An interferon-inducible neutrophil-driven blood transcriptional signature in human tuberculosis. Nature. 2010;466: 973–977. doi:10.1038/nature09247
2. Maertzdorf J, Ota M, Repsilber D, Mollenkopf HJ, Weiner J, Hill PC, et al. Functional correlations of pathogenesis-driven gene expression signatures in tuberculosis. PLoS ONE. 2011;6: e26938. doi:10.1371/journal.pone.0026938
3. Banchereau R, Jordan-Villegas A, Ardura M, Mejias A, Baldwin N, Xu H, et al. Host Immune Transcriptional Profiles Reflect the Variability in Clinical Disease Manifestations in Patients with Staphylococcus aureus Infections. Plos One. 2012;7: e34390. doi:10.1371/journal.pone.0034390
4. Maertzdorf J, Weiner J, Mollenkopf H-J, Network Tb, Bauer T, Prasse A, et al. Common patterns and disease-related signatures in tuberculosis and sarcoidosis. Proc Natl Acad Sci U S A. 2012;109: 7853–7858. doi:10.1073/pnas.1121072109
5. Verhagen LM, Zomer A, Maes M, Villalba JA, Nogal BD, Eleveld M, et al. A predictive signature gene set for discriminating active from latent tuberculosis in Warao Amerindian children. BMC Genomics. 2013;14: 74. doi:10.1186/1471-2164-14-74
6. Bloom CI, Graham CM, Berry MPR, Rozakeas F, Redford PS, Wang Y, et al. Transcriptional Blood Signatures Distinguish Pulmonary Tuberculosis, Pulmonary Sarcoidosis, Pneumonias and Lung Cancers. Plos One. 2013;8: e70630. doi:10.1371/journal.pone.0070630
7. Cai Y, Yang Q, Tang Y, Zhang M, Liu H, Zhang G, et al. Increased complement C1q level marks active disease in human tuberculosis. PLoS ONE. 2014;9: e92340. doi:10.1371/journal.pone.0092340
8. Ottenhoff THM, Dass RH, Yang N, Zhang MM, Wong HEE, Sahiratmadja E, et al. Genome-wide expression profiling identifies type 1 interferon response pathways in active tuberculosis. PLoS ONE. 2012;7: e45839. doi:10.1371/journal.pone.0045839
9. Lee S-W, Wu LS-H, Huang G-M, Huang K-Y, Lee T-Y, Weng JT-Y. Gene expression profiling identifies candidate biomarkers for active and latent tuberculosis. Bmc Bioinformatics. 2016;17: S3. doi:10.1186/s12859-015-0848-x
10. Blankley S, Graham CM, Turner J, Berry MPR, Bloom CI, Xu Z, et al. The Transcriptional Signature of Active Tuberculosis Reflects Symptom Status in Extra-Pulmonary and Pulmonary Tuberculosis. Plos One. 2016;11: e0162220. doi:10.1371/journal.pone.0162220
11. Araujo LS de, Vaas LAI, Ribeiro-Alves M, Geffers R, Mello FCQ, Almeida AS de, et al. Transcriptomic Biomarkers for Tuberculosis: Evaluation of DOCK9. EPHA4, and NPC2 mRNA Expression in Peripheral Blood. Front Microbiol. 2016;7: 1586. doi:10.3389/fmicb.2016.01586
12. Leong S, Zhao Y, Ribeiro-Rodrigues R, Jones-López EC, Acuña-Villaorduña C, Rodrigues PM, et al. Cross-validation of existing signatures and derivation of a novel 29-gene transcriptomic signature predictive of progression to TB in a Brazilian cohort of household contacts of pulmonary TB. Tuberculosis. 2020;120: 101898. doi:10.1016/j.tube.2020.101898
13. Kaforou M, Wright VJ, Oni T, French N, Anderson ST, Bangani N, et al. Detection of Tuberculosis in HIV-Infected and -Uninfected African Adults Using Whole Blood RNA Expression Signatures: A Case-Control Study. Cattamanchi A, editor. PLoS Medicine. 2013;10: e1001538. doi:10.1371/journal.pmed.1001538.s016
14. Anderson ST, Kaforou M, Brent AJ, Wright VJ, Banwell CM, Chagaluka G, et al. Diagnosis of childhood tuberculosis and host RNA expression in Africa. N Engl J Med. 2014;370: 1712–1723. doi:10.1056/nejmoa1303657
15. Bloom CI, Graham CM, Berry MPR, Wilkinson KA, Oni T, Rozakeas F, et al. Detectable changes in the blood transcriptome are present after two weeks of antituberculosis therapy. PLoS ONE. 2012;7: e46191. doi:10.1371/journal.pone.0046191
16. Dawany N, Showe LC, Kossenkov AV, Chang C, Ive P, Conradie F, Stevens W, Sanne I, Azzoni L, Montaner LJ. Identification of a 251 gene expression signature that can accurately detect M. tuberculosis in patients with and without HIV co-infection. PLoS One. 2014 Feb 25;9(2):e89925. doi: 10.1371/journal.pone.0089925. PMID: 24587128; PMCID: PMC3934945.
17. Esmail H, Lai RP, Lesosky M, Wilkinson KA, Graham CM, Horswell S, et al. Complement pathway gene activation and rising circulating immune complexes characterize early disease in HIV-associated tuberculosis. Proc National Acad Sci. 2018;115: E964–E973. doi:10.1073/pnas.1711853115
18. Walter ND, Miller MA, Vasquez J, Weiner M, Chapman A, Engle M, et al. Blood Transcriptional Biomarkers for Active Tuberculosis among Patients in the United States: a Case-Control Study with Systematic Cross-Classifier Evaluation. Land GA, editor. Journal Of Clinical Microbiology. 2016;54: 274–282. doi:10.1128/jcm.01990-15
19. Hu X, Liao S, Bai H, Gupta S, Zhou Y, Zhou J, et al. Long Noncoding RNA and Predictive Model To Improve Diagnosis of Clinically Diagnosed Pulmonary Tuberculosis. J Clin Microbiol. 2020;58: e01973-19. doi:10.1128/jcm.01973-19
20. Cliff JM, Lee J-S, Constantinou N, Cho J-E, Clark TG, Ronacher K, et al. Distinct phases of blood gene expression pattern through tuberculosis treatment reflect modulation of the humoral immune response. The Journal of infectious diseases. 2013;207: 18–29. doi:10.1093/infdis/jis499
21. Maertzdorf J, McEwen G, Weiner J, Tian S, Lader E, Schriek U, et al. Concise gene signature for point-of-care classification of tuberculosis. EMBO Molecular Medicine. 2016;8: 86–95. doi:10.15252/emmm.201505790
22. Marais S, Lai RPJ, Wilkinson KA, Meintjes G, O’Garra A, Wilkinson RJ. Inflammasome Activation Underlying Central Nervous System Deterioration in HIV-Associated Tuberculosis. J Infect Dis. 2017;215: 677–686. doi:10.1093/infdis/jiw561
